# Supplementary material for: Physiological and Molecular Responses of Seed Germination to Irrigating-Sowing in Drought-Stressed Foxtail Millet (Setaria italica L.)
Source: Plants (Basel). 2025 Nov 22;14(23):3571. doi: 10.3390/plants14233571 (PMC12693747; doi:10.3390/plants14233571)
Supplement: Supplementary file 1 [file plants-14-03571-s001.zip]

Archive with 1 entries (1 files):
- plants-3979021-supplementary.pdf
